# Supplementary material for: An improved kinetic model for the acetone-butanol-ethanol pathway of Clostridium acetobutylicum and model-based perturbation analysis
Source: BMC Syst Biol. 2011 Jun 20;5(Suppl 1):S12. doi: 10.1186/1752-0509-5-S1-S12 (PMC3121112; doi:10.1186/1752-0509-5-S1-S12)
Supplement: Additional file 1 — Results of single parameter perturbation tests with magnitude +5%. The data entries included are numerical results obtained by increasing the value of every kinetic parameter by 5%. All parameters are traversed. There are 50 entries and the dataset is organized as a table in the format of *.xls (Excel worksheet). The first column is the index of the parameter perturbed, the second column is the parameter perturbed, and the third column is the Rd value that is used to evaluate how much impact the perturbation causes to butanol production. [file 1752-0509-5-S1-S12-S1.xls]

## Sheet: NCA1p5
Additional file 1
Index	Parameter	Rd value
1	Vmax1	0.0088
2	Km1	-0.0053
3	Kis1	0.0027
4	Kii1	0.0005
5	Vmax2	0.0003
6	Km2	-0.0003
7	Vmax3	0.0003
8	Km3	-0.0003
9	Vmax4	0
10	Km4	0
11	Vmax5	0
12	Km5	0
13	Vmax6	0
14	Km6	0
15	Vmax7	0.0054
16	Km7	-0.0031
17	Vmax8	-0.0002
18	Km8a	0.0001
19	Km8b	0.0002
20	Vmax9	-0.0012
21	Km9	0.0011
22	Vmax10	-0.0006
23	Km10	-0.0001
24	Vmax11	-0.0003
25	Km11	0.0003
26	Vmax12	0.0015
27	Km12	-0.0019
28	Kii12	-0.0001
29	k13	-0.0017
30	Vmax14	0.0076
31	Km14	-0.0074
32	Vmax15	-0.0072
33	Km15a	0.0035
34	Km15b	0.007
35	Vmax16	0
36	Km16	0
37	Vmax17	0.0061
38	Km17	-0.0011
39	Ka17	0.0005
40	Vmax18	-0.006
41	Km18	0.0056
42	Vmax19	0.0076
43	Km19	-0.0073
44	Kii19	0.0019
45	Ka19	-0.0022
46	Km20	-0.0028
47	Vmax20	0.0052
48	Vmax21	-0.0064
49	Km21	0.003
50	Ka20	0.00011652
