# Supplementary material for: An improved kinetic model for the acetone-butanol-ethanol pathway of Clostridium acetobutylicum and model-based perturbation analysis
Source: BMC Syst Biol. 2011 Jun 20;5(Suppl 1):S12. doi: 10.1186/1752-0509-5-S1-S12 (PMC3121112; doi:10.1186/1752-0509-5-S1-S12)
Supplement: Additional file 2 — Results of single parameter perturbation tests with magnitude -5%. The data entries included are numerical results obtained by decreasing the value of every kinetic parameter by 5%. All parameters are traversed. There are 50 entries and the dataset is organized as a table in the format of *.xls (Excel worksheet). The first column is the index, the second column is the parameter perturbed, and the third column is the Rd value that is used to evaluate how much impact the perturbation causes to butanol production. [file 1752-0509-5-S1-S12-S2.xls]

## Sheet: NCA1pm5
Additional file 2
Index	Parameter	Rd value
1	Vmax1	-0.0088
2	Km1	0.0056
3	Kis1	-0.0029
4	Kii1	-0.0005
5	Vmax2	-0.0003
6	Km2	0.0003
7	Vmax3	-0.0003
8	Km3	0.0003
9	Vmax4	0
10	Km4	0
11	Vmax5	0
12	Km5	0
13	Vmax6	0
14	Km6	0
15	Vmax7	-0.0054
16	Km7	0.0033
17	Vmax8	0.0002
18	Km8a	-0.0001
19	Km8b	-0.0002
20	Vmax9	0.0012
21	Km9	-0.0012
22	Vmax10	0
23	Km10	-0.0005
24	Vmax11	0.0003
25	Km11	-0.0003
26	Vmax12	-0.0022
27	Km12	0.0014
28	Kii12	0
29	k13	0.0017
30	Vmax14	-0.0082
31	Km14	0.0077
32	Vmax15	0.0074
33	Km15a	-0.0037
34	Km15b	-0.0075
35	Vmax16	0
36	Km16	0
37	Vmax17	-0.0063
38	Km17	0.0011
39	Ka17	-0.0006
40	Vmax18	0.0063
41	Km18	-0.0059
42	Vmax19	-0.0082
43	Km19	0.0074
44	Kii19	-0.0021
45	Ka19	0.0022
46	Km20	0.003
47	Vmax20	-0.0054
48	Vmax21	0.0068
49	Km21	-0.0032
50	Ka20	-0.00014889
