# Supplementary material for: An improved kinetic model for the acetone-butanol-ethanol pathway of Clostridium acetobutylicum and model-based perturbation analysis
Source: BMC Syst Biol. 2011 Jun 20;5(Suppl 1):S12. doi: 10.1186/1752-0509-5-S1-S12 (PMC3121112; doi:10.1186/1752-0509-5-S1-S12)
Supplement: Additional file 5 — Results of double parameter perturbation tests with respective magnitudes -5% and +5%. The data entries included are numerical results obtained by altering the values of every pair of kinetic parameters, decreasing the first parameter by 5% and increasing the other one by 5%. All 2-parameter combinations are traversed. There are 1225 entries and the dataset is organized as a table in the format of *.xls (Excel worksheet). The first column is the pair of indexes of the parameters perturbed, the second and third columns are the parameters perturbed, respectively, and the fourth column is the Rd value that is used to evaluate how much impact the perturbation causes to butanol production. [file 1752-0509-5-S1-S12-S5.xls]

## Sheet: NCA2pm55
Additional file 5
Index	P1	P2	Rd value
(1,2)	Vmax1	Km1	-0.0139
(1,3)	Vmax1	Kis1	-0.0063
(1,4)	Vmax1	Kii1	-0.0084
(1,5)	Vmax1	Vmax2	-0.0085
(1,6)	Vmax1	Km2	-0.0091
(1,7)	Vmax1	Vmax3	-0.0086
(1,8)	Vmax1	Km3	-0.0091
(1,9)	Vmax1	Vmax4	-0.0088
(1,10)	Vmax1	Km4	-0.0088
(1,11)	Vmax1	Vmax5	-0.0088
(1,12)	Vmax1	Km5	-0.0088
(1,13)	Vmax1	Vmax6	-0.0088
(1,14)	Vmax1	Km6	-0.0088
(1,15)	Vmax1	Vmax7	-0.0036
(1,16)	Vmax1	Km7	-0.0118
(1,17)	Vmax1	Vmax8	-0.009
(1,18)	Vmax1	Km8a	-0.0087
(1,19)	Vmax1	Km8b	-0.0087
(1,20)	Vmax1	Vmax9	-0.01
(1,21)	Vmax1	Km9	-0.0078
(1,22)	Vmax1	Vmax10	-0.0095
(1,23)	Vmax1	Km10	-0.0088
(1,24)	Vmax1	Vmax11	-0.0091
(1,25)	Vmax1	Km11	-0.0086
(1,26)	Vmax1	Vmax12	-0.0072
(1,27)	Vmax1	Km12	-0.0108
(1,28)	Vmax1	Kii12	-0.0089
(1,29)	Vmax1	k13	-0.0106
(1,30)	Vmax1	Vmax14	-0.0012
(1,31)	Vmax1	Km14	-0.0164
(1,32)	Vmax1	Vmax15	-0.0161
(1,33)	Vmax1	Km15a	-0.0052
(1,34)	Vmax1	Km15b	-0.0017
(1,35)	Vmax1	Vmax16	-0.0088
(1,36)	Vmax1	Km16	-0.0088
(1,37)	Vmax1	Vmax17	-0.0027
(1,38)	Vmax1	Km17	-0.0099
(1,39)	Vmax1	Ka17	-0.0083
(1,40)	Vmax1	Vmax18	-0.0149
(1,41)	Vmax1	Km18	-0.0032
(1,42)	Vmax1	Vmax19	-0.0011
(1,43)	Vmax1	Km19	-0.0162
(1,44)	Vmax1	Kii19	-0.0069
(1,45)	Vmax1	Ka19	-0.0112
(1,46)	Vmax1	Km20	-0.0117
(1,47)	Vmax1	Vmax20	-0.0036
(1,48)	Vmax1	Vmax21	-0.0152
(1,49)	Vmax1	Km21	-0.0058
(2,3)	Km1	Kis1	0.0084
(2,4)	Km1	Kii1	0.0061
(2,5)	Km1	Vmax2	0.0059
(2,6)	Km1	Km2	0.0053
(2,7)	Km1	Vmax3	0.0059
(2,8)	Km1	Km3	0.0053
(2,9)	Km1	Vmax4	0.0056
(2,10)	Km1	Km4	0.0056
(2,11)	Km1	Vmax5	0.0056
(2,12)	Km1	Km5	0.0056
(2,13)	Km1	Vmax6	0.0056
(2,14)	Km1	Km6	0.0056
(2,15)	Km1	Vmax7	0.0112
(2,16)	Km1	Km7	0.0025
(2,17)	Km1	Vmax8	0.0054
(2,18)	Km1	Km8a	0.0057
(2,19)	Km1	Km8b	0.0058
(2,20)	Km1	Vmax9	0.0044
(2,21)	Km1	Km9	0.0067
(2,22)	Km1	Vmax10	0.0051
(2,23)	Km1	Km10	0.0055
(2,24)	Km1	Vmax11	0.0053
(2,25)	Km1	Km11	0.0059
(2,26)	Km1	Vmax12	0.0071
(2,27)	Km1	Km12	0.0037
(2,28)	Km1	Kii12	0.0055
(2,29)	Km1	k13	0.0039
(2,30)	Km1	Vmax14	0.0132
(2,31)	Km1	Km14	-0.0018
(2,32)	Km1	Vmax15	-0.0015
(2,33)	Km1	Km15a	0.0091
(2,34)	Km1	Km15b	0.0126
(2,35)	Km1	Vmax16	0.0056
(2,36)	Km1	Km16	0.0056
(2,37)	Km1	Vmax17	0.0118
(2,38)	Km1	Km17	0.0045
(2,39)	Km1	Ka17	0.0061
(2,40)	Km1	Vmax18	-0.0003
(2,41)	Km1	Km18	0.0111
(2,42)	Km1	Vmax19	0.0131
(2,43)	Km1	Km19	-0.0016
(2,44)	Km1	Kii19	0.0075
(2,45)	Km1	Ka19	0.0034
(2,46)	Km1	Km20	0.0028
(2,47)	Km1	Vmax20	0.0108
(2,48)	Km1	Vmax21	-0.0008
(2,49)	Km1	Km21	0.0086
(3,4)	Kis1	Kii1	-0.0024
(3,5)	Kis1	Vmax2	-0.0026
(3,6)	Kis1	Km2	-0.0032
(3,7)	Kis1	Vmax3	-0.0026
(3,8)	Kis1	Km3	-0.0032
(3,9)	Kis1	Vmax4	-0.0029
(3,10)	Kis1	Km4	-0.0029
(3,11)	Kis1	Vmax5	-0.0029
(3,12)	Kis1	Km5	-0.0029
(3,13)	Kis1	Vmax6	-0.0029
(3,14)	Kis1	Km6	-0.0029
(3,15)	Kis1	Vmax7	0.0025
(3,16)	Kis1	Km7	-0.0059
(3,17)	Kis1	Vmax8	-0.0031
(3,18)	Kis1	Km8a	-0.0028
(3,19)	Kis1	Km8b	-0.0027
(3,20)	Kis1	Vmax9	-0.004
(3,21)	Kis1	Km9	-0.0018
(3,22)	Kis1	Vmax10	-0.0035
(3,23)	Kis1	Km10	-0.003
(3,24)	Kis1	Vmax11	-0.0032
(3,25)	Kis1	Km11	-0.0026
(3,26)	Kis1	Vmax12	-0.0013
(3,27)	Kis1	Km12	-0.0048
(3,28)	Kis1	Kii12	-0.003
(3,29)	Kis1	k13	-0.0046
(3,30)	Kis1	Vmax14	0.0047
(3,31)	Kis1	Km14	-0.0104
(3,32)	Kis1	Vmax15	-0.0101
(3,33)	Kis1	Km15a	0.0007
(3,34)	Kis1	Km15b	0.0042
(3,35)	Kis1	Vmax16	-0.0029
(3,36)	Kis1	Km16	-0.0029
(3,37)	Kis1	Vmax17	0.0032
(3,38)	Kis1	Km17	-0.004
(3,39)	Kis1	Ka17	-0.0024
(3,40)	Kis1	Vmax18	-0.0089
(3,41)	Kis1	Km18	0.0027
(3,42)	Kis1	Vmax19	0.0047
(3,43)	Kis1	Km19	-0.0102
(3,44)	Kis1	Kii19	-0.001
(3,45)	Kis1	Ka19	-0.0052
(3,46)	Kis1	Km20	-0.0057
(3,47)	Kis1	Vmax20	0.0023
(3,48)	Kis1	Vmax21	-0.0093
(3,49)	Kis1	Km21	0.0001
(4,5)	Kii1	Vmax2	-0.0002
(4,6)	Kii1	Km2	-0.0008
(4,7)	Kii1	Vmax3	-0.0002
(4,8)	Kii1	Km3	-0.0008
(4,9)	Kii1	Vmax4	-0.0005
(4,10)	Kii1	Km4	-0.0005
(4,11)	Kii1	Vmax5	-0.0005
(4,12)	Kii1	Km5	-0.0005
(4,13)	Kii1	Vmax6	-0.0005
(4,14)	Kii1	Km6	-0.0005
(4,15)	Kii1	Vmax7	0.0049
(4,16)	Kii1	Km7	-0.0036
(4,17)	Kii1	Vmax8	-0.0007
(4,18)	Kii1	Km8a	-0.0004
(4,19)	Kii1	Km8b	-0.0003
(4,20)	Kii1	Vmax9	-0.0017
(4,21)	Kii1	Km9	0.0006
(4,22)	Kii1	Vmax10	-0.0011
(4,23)	Kii1	Km10	-0.0006
(4,24)	Kii1	Vmax11	-0.0008
(4,25)	Kii1	Km11	-0.0002
(4,26)	Kii1	Vmax12	0.001
(4,27)	Kii1	Km12	-0.0024
(4,28)	Kii1	Kii12	-0.0006
(4,29)	Kii1	k13	-0.0023
(4,30)	Kii1	Vmax14	0.0071
(4,31)	Kii1	Km14	-0.008
(4,32)	Kii1	Vmax15	-0.0077
(4,33)	Kii1	Km15a	0.003
(4,34)	Kii1	Km15b	0.0065
(4,35)	Kii1	Vmax16	-0.0005
(4,36)	Kii1	Km16	-0.0005
(4,37)	Kii1	Vmax17	0.0056
(4,38)	Kii1	Km17	-0.0016
(4,39)	Kii1	Ka17	0
(4,40)	Kii1	Vmax18	-0.0065
(4,41)	Kii1	Km18	0.0051
(4,42)	Kii1	Vmax19	0.0071
(4,43)	Kii1	Km19	-0.0078
(4,44)	Kii1	Kii19	0.0014
(4,45)	Kii1	Ka19	-0.0028
(4,46)	Kii1	Km20	-0.0034
(4,47)	Kii1	Vmax20	0.0047
(4,48)	Kii1	Vmax21	-0.0069
(4,49)	Kii1	Km21	0.0025
(5,6)	Vmax2	Km2	-0.0007
(5,7)	Vmax2	Vmax3	-0.0001
(5,8)	Vmax2	Km3	-0.0006
(5,9)	Vmax2	Vmax4	-0.0003
(5,10)	Vmax2	Km4	-0.0003
(5,11)	Vmax2	Vmax5	-0.0003
(5,12)	Vmax2	Km5	-0.0003
(5,13)	Vmax2	Vmax6	-0.0003
(5,14)	Vmax2	Km6	-0.0004
(5,15)	Vmax2	Vmax7	0.0051
(5,16)	Vmax2	Km7	-0.0034
(5,17)	Vmax2	Vmax8	-0.0005
(5,18)	Vmax2	Km8a	-0.0002
(5,19)	Vmax2	Km8b	-0.0002
(5,20)	Vmax2	Vmax9	-0.0015
(5,21)	Vmax2	Km9	0.0008
(5,22)	Vmax2	Vmax10	-0.0009
(5,23)	Vmax2	Km10	-0.0005
(5,24)	Vmax2	Vmax11	-0.0006
(5,25)	Vmax2	Km11	-0.0001
(5,26)	Vmax2	Vmax12	0.0012
(5,27)	Vmax2	Km12	-0.0022
(5,28)	Vmax2	Kii12	-0.0004
(5,29)	Vmax2	k13	-0.0021
(5,30)	Vmax2	Vmax14	0.0073
(5,31)	Vmax2	Km14	-0.0078
(5,32)	Vmax2	Vmax15	-0.0075
(5,33)	Vmax2	Km15a	0.0032
(5,34)	Vmax2	Km15b	0.0067
(5,35)	Vmax2	Vmax16	-0.0003
(5,36)	Vmax2	Km16	-0.0003
(5,37)	Vmax2	Vmax17	0.0058
(5,38)	Vmax2	Km17	-0.0014
(5,39)	Vmax2	Ka17	0.0002
(5,40)	Vmax2	Vmax18	-0.0063
(5,41)	Vmax2	Km18	0.0052
(5,42)	Vmax2	Vmax19	0.0072
(5,43)	Vmax2	Km19	-0.0076
(5,44)	Vmax2	Kii19	0.0016
(5,45)	Vmax2	Ka19	-0.0026
(5,46)	Vmax2	Km20	-0.0032
(5,47)	Vmax2	Vmax20	0.0049
(5,48)	Vmax2	Vmax21	-0.0067
(5,49)	Vmax2	Km21	0.0026
(6,7)	Km2	Vmax3	0.0006
(6,8)	Km2	Km3	0
(6,9)	Km2	Vmax4	0.0003
(6,10)	Km2	Km4	0.0003
(6,11)	Km2	Vmax5	0.0003
(6,12)	Km2	Km5	0.0003
(6,13)	Km2	Vmax6	0.0003
(6,14)	Km2	Km6	0.0003
(6,15)	Km2	Vmax7	0.0058
(6,16)	Km2	Km7	-0.0028
(6,17)	Km2	Vmax8	0.0001
(6,18)	Km2	Km8a	0.0004
(6,19)	Km2	Km8b	0.0005
(6,20)	Km2	Vmax9	-0.0008
(6,21)	Km2	Km9	0.0014
(6,22)	Km2	Vmax10	-0.0003
(6,23)	Km2	Km10	0.0002
(6,24)	Km2	Vmax11	0
(6,25)	Km2	Km11	0.0006
(6,26)	Km2	Vmax12	0.0018
(6,27)	Km2	Km12	-0.0016
(6,28)	Km2	Kii12	0.0002
(6,29)	Km2	k13	-0.0014
(6,30)	Km2	Vmax14	0.0079
(6,31)	Km2	Km14	-0.0071
(6,32)	Km2	Vmax15	-0.0069
(6,33)	Km2	Km15a	0.0039
(6,34)	Km2	Km15b	0.0073
(6,35)	Km2	Vmax16	0.0003
(6,36)	Km2	Km16	0.0003
(6,37)	Km2	Vmax17	0.0065
(6,38)	Km2	Km17	-0.0008
(6,39)	Km2	Ka17	0.0008
(6,40)	Km2	Vmax18	-0.0057
(6,41)	Km2	Km18	0.0059
(6,42)	Km2	Vmax19	0.0079
(6,43)	Km2	Km19	-0.0069
(6,44)	Km2	Kii19	0.0022
(6,45)	Km2	Ka19	-0.0019
(6,46)	Km2	Km20	-0.0025
(6,47)	Km2	Vmax20	0.0055
(6,48)	Km2	Vmax21	-0.0061
(6,49)	Km2	Km21	0.0033
(7,8)	Vmax3	Km3	-0.0006
(7,9)	Vmax3	Vmax4	-0.0003
(7,10)	Vmax3	Km4	-0.0003
(7,11)	Vmax3	Vmax5	-0.0003
(7,12)	Vmax3	Km5	-0.0003
(7,13)	Vmax3	Vmax6	-0.0003
(7,14)	Vmax3	Km6	-0.0003
(7,15)	Vmax3	Vmax7	0.0052
(7,16)	Vmax3	Km7	-0.0034
(7,17)	Vmax3	Vmax8	-0.0005
(7,18)	Vmax3	Km8a	-0.0002
(7,19)	Vmax3	Km8b	-0.0001
(7,20)	Vmax3	Vmax9	-0.0014
(7,21)	Vmax3	Km9	0.0008
(7,22)	Vmax3	Vmax10	-0.0009
(7,23)	Vmax3	Km10	-0.0004
(7,24)	Vmax3	Vmax11	-0.0006
(7,25)	Vmax3	Km11	0
(7,26)	Vmax3	Vmax12	0.0012
(7,27)	Vmax3	Km12	-0.0022
(7,28)	Vmax3	Kii12	-0.0004
(7,29)	Vmax3	k13	-0.002
(7,30)	Vmax3	Vmax14	0.0073
(7,31)	Vmax3	Km14	-0.0078
(7,32)	Vmax3	Vmax15	-0.0075
(7,33)	Vmax3	Km15a	0.0033
(7,34)	Vmax3	Km15b	0.0067
(7,35)	Vmax3	Vmax16	-0.0003
(7,36)	Vmax3	Km16	-0.0003
(7,37)	Vmax3	Vmax17	0.0059
(7,38)	Vmax3	Km17	-0.0014
(7,39)	Vmax3	Ka17	0.0002
(7,40)	Vmax3	Vmax18	-0.0063
(7,41)	Vmax3	Km18	0.0053
(7,42)	Vmax3	Vmax19	0.0073
(7,43)	Vmax3	Km19	-0.0076
(7,44)	Vmax3	Kii19	0.0016
(7,45)	Vmax3	Ka19	-0.0025
(7,46)	Vmax3	Km20	-0.0031
(7,47)	Vmax3	Vmax20	0.0049
(7,48)	Vmax3	Vmax21	-0.0067
(7,49)	Vmax3	Km21	0.0027
(8,9)	Km3	Vmax4	0.0003
(8,10)	Km3	Km4	0.0003
(8,11)	Km3	Vmax5	0.0003
(8,12)	Km3	Km5	0.0003
(8,13)	Km3	Vmax6	0.0003
(8,14)	Km3	Km6	0.0003
(8,15)	Km3	Vmax7	0.0057
(8,16)	Km3	Km7	-0.0028
(8,17)	Km3	Vmax8	0.0001
(8,18)	Km3	Km8a	0.0004
(8,19)	Km3	Km8b	0.0005
(8,20)	Km3	Vmax9	-0.0009
(8,21)	Km3	Km9	0.0014
(8,22)	Km3	Vmax10	-0.0003
(8,23)	Km3	Km10	0.0002
(8,24)	Km3	Vmax11	0
(8,25)	Km3	Km11	0.0005
(8,26)	Km3	Vmax12	0.0018
(8,27)	Km3	Km12	-0.0016
(8,28)	Km3	Kii12	0.0002
(8,29)	Km3	k13	-0.0015
(8,30)	Km3	Vmax14	0.0079
(8,31)	Km3	Km14	-0.0072
(8,32)	Km3	Vmax15	-0.0069
(8,33)	Km3	Km15a	0.0038
(8,34)	Km3	Km15b	0.0073
(8,35)	Km3	Vmax16	0.0003
(8,36)	Km3	Km16	0.0003
(8,37)	Km3	Vmax17	0.0064
(8,38)	Km3	Km17	-0.0008
(8,39)	Km3	Ka17	0.0008
(8,40)	Km3	Vmax18	-0.0057
(8,41)	Km3	Km18	0.0058
(8,42)	Km3	Vmax19	0.0079
(8,43)	Km3	Km19	-0.007
(8,44)	Km3	Kii19	0.0022
(8,45)	Km3	Ka19	-0.002
(8,46)	Km3	Km20	-0.0026
(8,47)	Km3	Vmax20	0.0055
(8,48)	Km3	Vmax21	-0.0061
(8,49)	Km3	Km21	0.0033
(9,10)	Vmax4	Km4	0
(9,11)	Vmax4	Vmax5	0
(9,12)	Vmax4	Km5	0
(9,13)	Vmax4	Vmax6	0
(9,14)	Vmax4	Km6	0
(9,15)	Vmax4	Vmax7	0.0055
(9,16)	Vmax4	Km7	-0.0031
(9,17)	Vmax4	Vmax8	-0.0002
(9,18)	Vmax4	Km8a	0.0001
(9,19)	Vmax4	Km8b	0.0002
(9,20)	Vmax4	Vmax9	-0.0012
(9,21)	Vmax4	Km9	0.0011
(9,22)	Vmax4	Vmax10	-0.0006
(9,23)	Vmax4	Km10	-0.0001
(9,24)	Vmax4	Vmax11	-0.0003
(9,25)	Vmax4	Km11	0.0003
(9,26)	Vmax4	Vmax12	0.0015
(9,27)	Vmax4	Km12	-0.0019
(9,28)	Vmax4	Kii12	-0.0001
(9,29)	Vmax4	k13	-0.0017
(9,30)	Vmax4	Vmax14	0.0076
(9,31)	Vmax4	Km14	-0.0075
(9,32)	Vmax4	Vmax15	-0.0072
(9,33)	Vmax4	Km15a	0.0035
(9,34)	Vmax4	Km15b	0.007
(9,35)	Vmax4	Vmax16	0
(9,36)	Vmax4	Km16	0
(9,37)	Vmax4	Vmax17	0.0061
(9,38)	Vmax4	Km17	-0.0011
(9,39)	Vmax4	Ka17	0.0005
(9,40)	Vmax4	Vmax18	-0.006
(9,41)	Vmax4	Km18	0.0056
(9,42)	Vmax4	Vmax19	0.0076
(9,43)	Vmax4	Km19	-0.0073
(9,44)	Vmax4	Kii19	0.0019
(9,45)	Vmax4	Ka19	-0.0022
(9,46)	Vmax4	Km20	-0.0029
(9,47)	Vmax4	Vmax20	0.0052
(9,48)	Vmax4	Vmax21	-0.0064
(9,49)	Vmax4	Km21	0.003
(10,11)	Km4	Vmax5	0
(10,12)	Km4	Km5	0
(10,13)	Km4	Vmax6	0
(10,14)	Km4	Km6	0
(10,15)	Km4	Vmax7	0.0055
(10,16)	Km4	Km7	-0.0031
(10,17)	Km4	Vmax8	-0.0002
(10,18)	Km4	Km8a	0.0001
(10,19)	Km4	Km8b	0.0002
(10,20)	Km4	Vmax9	-0.0012
(10,21)	Km4	Km9	0.0011
(10,22)	Km4	Vmax10	-0.0006
(10,23)	Km4	Km10	-0.0001
(10,24)	Km4	Vmax11	-0.0003
(10,25)	Km4	Km11	0.0003
(10,26)	Km4	Vmax12	0.0015
(10,27)	Km4	Km12	-0.0019
(10,28)	Km4	Kii12	-0.0001
(10,29)	Km4	k13	-0.0017
(10,30)	Km4	Vmax14	0.0076
(10,31)	Km4	Km14	-0.0075
(10,32)	Km4	Vmax15	-0.0072
(10,33)	Km4	Km15a	0.0035
(10,34)	Km4	Km15b	0.007
(10,35)	Km4	Vmax16	0
(10,36)	Km4	Km16	0
(10,37)	Km4	Vmax17	0.0061
(10,38)	Km4	Km17	-0.0011
(10,39)	Km4	Ka17	0.0005
(10,40)	Km4	Vmax18	-0.006
(10,41)	Km4	Km18	0.0056
(10,42)	Km4	Vmax19	0.0076
(10,43)	Km4	Km19	-0.0073
(10,44)	Km4	Kii19	0.0019
(10,45)	Km4	Ka19	-0.0022
(10,46)	Km4	Km20	-0.0029
(10,47)	Km4	Vmax20	0.0052
(10,48)	Km4	Vmax21	-0.0064
(10,49)	Km4	Km21	0.003
(11,12)	Vmax5	Km5	0
(11,13)	Vmax5	Vmax6	0
(11,14)	Vmax5	Km6	0
(11,15)	Vmax5	Vmax7	0.0055
(11,16)	Vmax5	Km7	-0.0031
(11,17)	Vmax5	Vmax8	-0.0002
(11,18)	Vmax5	Km8a	0.0001
(11,19)	Vmax5	Km8b	0.0002
(11,20)	Vmax5	Vmax9	-0.0012
(11,21)	Vmax5	Km9	0.0011
(11,22)	Vmax5	Vmax10	-0.0006
(11,23)	Vmax5	Km10	-0.0001
(11,24)	Vmax5	Vmax11	-0.0003
(11,25)	Vmax5	Km11	0.0003
(11,26)	Vmax5	Vmax12	0.0015
(11,27)	Vmax5	Km12	-0.0019
(11,28)	Vmax5	Kii12	-0.0001
(11,29)	Vmax5	k13	-0.0017
(11,30)	Vmax5	Vmax14	0.0076
(11,31)	Vmax5	Km14	-0.0075
(11,32)	Vmax5	Vmax15	-0.0072
(11,33)	Vmax5	Km15a	0.0036
(11,34)	Vmax5	Km15b	0.007
(11,35)	Vmax5	Vmax16	0
(11,36)	Vmax5	Km16	0
(11,37)	Vmax5	Vmax17	0.0061
(11,38)	Vmax5	Km17	-0.0011
(11,39)	Vmax5	Ka17	0.0005
(11,40)	Vmax5	Vmax18	-0.006
(11,41)	Vmax5	Km18	0.0056
(11,42)	Vmax5	Vmax19	0.0076
(11,43)	Vmax5	Km19	-0.0073
(11,44)	Vmax5	Kii19	0.0019
(11,45)	Vmax5	Ka19	-0.0022
(11,46)	Vmax5	Km20	-0.0029
(11,47)	Vmax5	Vmax20	0.0052
(11,48)	Vmax5	Vmax21	-0.0064
(11,49)	Vmax5	Km21	0.003
(12,13)	Km5	Vmax6	0
(12,14)	Km5	Km6	0
(12,15)	Km5	Vmax7	0.0055
(12,16)	Km5	Km7	-0.0031
(12,17)	Km5	Vmax8	-0.0002
(12,18)	Km5	Km8a	0.0001
(12,19)	Km5	Km8b	0.0002
(12,20)	Km5	Vmax9	-0.0012
(12,21)	Km5	Km9	0.0011
(12,22)	Km5	Vmax10	-0.0006
(12,23)	Km5	Km10	-0.0001
(12,24)	Km5	Vmax11	-0.0003
(12,25)	Km5	Km11	0.0003
(12,26)	Km5	Vmax12	0.0015
(12,27)	Km5	Km12	-0.0019
(12,28)	Km5	Kii12	-0.0001
(12,29)	Km5	k13	-0.0017
(12,30)	Km5	Vmax14	0.0076
(12,31)	Km5	Km14	-0.0075
(12,32)	Km5	Vmax15	-0.0072
(12,33)	Km5	Km15a	0.0035
(12,34)	Km5	Km15b	0.007
(12,35)	Km5	Vmax16	0
(12,36)	Km5	Km16	0
(12,37)	Km5	Vmax17	0.0061
(12,38)	Km5	Km17	-0.0011
(12,39)	Km5	Ka17	0.0005
(12,40)	Km5	Vmax18	-0.006
(12,41)	Km5	Km18	0.0056
(12,42)	Km5	Vmax19	0.0076
(12,43)	Km5	Km19	-0.0073
(12,44)	Km5	Kii19	0.0019
(12,45)	Km5	Ka19	-0.0022
(12,46)	Km5	Km20	-0.0029
(12,47)	Km5	Vmax20	0.0052
(12,48)	Km5	Vmax21	-0.0064
(12,49)	Km5	Km21	0.003
(13,14)	Vmax6	Km6	0
(13,15)	Vmax6	Vmax7	0.0054
(13,16)	Vmax6	Km7	-0.0031
(13,17)	Vmax6	Vmax8	-0.0002
(13,18)	Vmax6	Km8a	0.0001
(13,19)	Vmax6	Km8b	0.0002
(13,20)	Vmax6	Vmax9	-0.0012
(13,21)	Vmax6	Km9	0.0011
(13,22)	Vmax6	Vmax10	-0.0006
(13,23)	Vmax6	Km10	-0.0001
(13,24)	Vmax6	Vmax11	-0.0003
(13,25)	Vmax6	Km11	0.0003
(13,26)	Vmax6	Vmax12	0.0015
(13,27)	Vmax6	Km12	-0.0019
(13,28)	Vmax6	Kii12	-0.0001
(13,29)	Vmax6	k13	-0.0018
(13,30)	Vmax6	Vmax14	0.0076
(13,31)	Vmax6	Km14	-0.0075
(13,32)	Vmax6	Vmax15	-0.0072
(13,33)	Vmax6	Km15a	0.0035
(13,34)	Vmax6	Km15b	0.007
(13,35)	Vmax6	Vmax16	0
(13,36)	Vmax6	Km16	0
(13,37)	Vmax6	Vmax17	0.0061
(13,38)	Vmax6	Km17	-0.0011
(13,39)	Vmax6	Ka17	0.0005
(13,40)	Vmax6	Vmax18	-0.006
(13,41)	Vmax6	Km18	0.0056
(13,42)	Vmax6	Vmax19	0.0076
(13,43)	Vmax6	Km19	-0.0073
(13,44)	Vmax6	Kii19	0.0019
(13,45)	Vmax6	Ka19	-0.0023
(13,46)	Vmax6	Km20	-0.0029
(13,47)	Vmax6	Vmax20	0.0052
(13,48)	Vmax6	Vmax21	-0.0064
(13,49)	Vmax6	Km21	0.003
(14,15)	Km6	Vmax7	0.0055
(14,16)	Km6	Km7	-0.0031
(14,17)	Km6	Vmax8	-0.0002
(14,18)	Km6	Km8a	0.0001
(14,19)	Km6	Km8b	0.0002
(14,20)	Km6	Vmax9	-0.0011
(14,21)	Km6	Km9	0.0011
(14,22)	Km6	Vmax10	-0.0006
(14,23)	Km6	Km10	-0.0001
(14,24)	Km6	Vmax11	-0.0003
(14,25)	Km6	Km11	0.0003
(14,26)	Km6	Vmax12	0.0016
(14,27)	Km6	Km12	-0.0019
(14,28)	Km6	Kii12	-0.0001
(14,29)	Km6	k13	-0.0017
(14,30)	Km6	Vmax14	0.0076
(14,31)	Km6	Km14	-0.0074
(14,32)	Km6	Vmax15	-0.0072
(14,33)	Km6	Km15a	0.0036
(14,34)	Km6	Km15b	0.007
(14,35)	Km6	Vmax16	0
(14,36)	Km6	Km16	0
(14,37)	Km6	Vmax17	0.0062
(14,38)	Km6	Km17	-0.0011
(14,39)	Km6	Ka17	0.0005
(14,40)	Km6	Vmax18	-0.006
(14,41)	Km6	Km18	0.0056
(14,42)	Km6	Vmax19	0.0076
(14,43)	Km6	Km19	-0.0073
(14,44)	Km6	Kii19	0.0019
(14,45)	Km6	Ka19	-0.0022
(14,46)	Km6	Km20	-0.0028
(14,47)	Km6	Vmax20	0.0052
(14,48)	Km6	Vmax21	-0.0064
(14,49)	Km6	Km21	0.003
(15,16)	Vmax7	Km7	-0.0084
(15,17)	Vmax7	Vmax8	-0.0056
(15,18)	Vmax7	Km8a	-0.0054
(15,19)	Vmax7	Km8b	-0.0053
(15,20)	Vmax7	Vmax9	-0.0066
(15,21)	Vmax7	Km9	-0.0044
(15,22)	Vmax7	Vmax10	-0.0058
(15,23)	Vmax7	Km10	-0.0057
(15,24)	Vmax7	Vmax11	-0.0057
(15,25)	Vmax7	Km11	-0.0052
(15,26)	Vmax7	Vmax12	-0.0041
(15,27)	Vmax7	Km12	-0.0072
(15,28)	Vmax7	Kii12	-0.0056
(15,29)	Vmax7	k13	-0.0072
(15,30)	Vmax7	Vmax14	0.0021
(15,31)	Vmax7	Km14	-0.0129
(15,32)	Vmax7	Vmax15	-0.0126
(15,33)	Vmax7	Km15a	-0.0019
(15,34)	Vmax7	Km15b	0.0015
(15,35)	Vmax7	Vmax16	-0.0055
(15,36)	Vmax7	Km16	-0.0055
(15,37)	Vmax7	Vmax17	0.0007
(15,38)	Vmax7	Km17	-0.0066
(15,39)	Vmax7	Ka17	-0.005
(15,40)	Vmax7	Vmax18	-0.0114
(15,41)	Vmax7	Km18	0.0001
(15,42)	Vmax7	Vmax19	0.0021
(15,43)	Vmax7	Km19	-0.0127
(15,44)	Vmax7	Kii19	-0.0036
(15,45)	Vmax7	Ka19	-0.0077
(15,46)	Vmax7	Km20	-0.0083
(15,47)	Vmax7	Vmax20	-0.0002
(15,48)	Vmax7	Vmax21	-0.0118
(15,49)	Vmax7	Km21	-0.0025
(16,17)	Km7	Vmax8	0.0031
(16,18)	Km7	Km8a	0.0034
(16,19)	Km7	Km8b	0.0035
(16,20)	Km7	Vmax9	0.0021
(16,21)	Km7	Km9	0.0044
(16,22)	Km7	Vmax10	0.0026
(16,23)	Km7	Km10	0.0033
(16,24)	Km7	Vmax11	0.003
(16,25)	Km7	Km11	0.0035
(16,26)	Km7	Vmax12	0.005
(16,27)	Km7	Km12	0.0012
(16,28)	Km7	Kii12	0.0032
(16,29)	Km7	k13	0.0015
(16,30)	Km7	Vmax14	0.0109
(16,31)	Km7	Km14	-0.0042
(16,32)	Km7	Vmax15	-0.0039
(16,33)	Km7	Km15a	0.0068
(16,34)	Km7	Km15b	0.0103
(16,35)	Km7	Vmax16	0.0033
(16,36)	Km7	Km16	0.0033
(16,37)	Km7	Vmax17	0.0094
(16,38)	Km7	Km17	0.0022
(16,39)	Km7	Ka17	0.0038
(16,40)	Km7	Vmax18	-0.0027
(16,41)	Km7	Km18	0.0089
(16,42)	Km7	Vmax19	0.0109
(16,43)	Km7	Km19	-0.004
(16,44)	Km7	Kii19	0.0052
(16,45)	Km7	Ka19	0.001
(16,46)	Km7	Km20	0.0004
(16,47)	Km7	Vmax20	0.0085
(16,48)	Km7	Vmax21	-0.0031
(16,49)	Km7	Km21	0.0063
(17,18)	Vmax8	Km8a	0.0003
(17,19)	Vmax8	Km8b	0.0004
(17,20)	Vmax8	Vmax9	-0.001
(17,21)	Vmax8	Km9	0.0013
(17,22)	Vmax8	Vmax10	-0.0004
(17,23)	Vmax8	Km10	0.0001
(17,24)	Vmax8	Vmax11	-0.0001
(17,25)	Vmax8	Km11	0.0005
(17,26)	Vmax8	Vmax12	0.0018
(17,27)	Vmax8	Km12	-0.0017
(17,28)	Vmax8	Kii12	0.0001
(17,29)	Vmax8	k13	-0.0016
(17,30)	Vmax8	Vmax14	0.0078
(17,31)	Vmax8	Km14	-0.0073
(17,32)	Vmax8	Vmax15	-0.007
(17,33)	Vmax8	Km15a	0.0037
(17,34)	Vmax8	Km15b	0.0072
(17,35)	Vmax8	Vmax16	0.0002
(17,36)	Vmax8	Km16	0.0002
(17,37)	Vmax8	Vmax17	0.0063
(17,38)	Vmax8	Km17	-0.0009
(17,39)	Vmax8	Ka17	0.0007
(17,40)	Vmax8	Vmax18	-0.0058
(17,41)	Vmax8	Km18	0.0058
(17,42)	Vmax8	Vmax19	0.0078
(17,43)	Vmax8	Km19	-0.0071
(17,44)	Vmax8	Kii19	0.0021
(17,45)	Vmax8	Ka19	-0.0021
(17,46)	Vmax8	Km20	-0.0027
(17,47)	Vmax8	Vmax20	0.0054
(17,48)	Vmax8	Vmax21	-0.0062
(17,49)	Vmax8	Km21	0.0032
(18,19)	Km8a	Km8b	0.0001
(18,20)	Km8a	Vmax9	-0.0013
(18,21)	Km8a	Km9	0.001
(18,22)	Km8a	Vmax10	-0.0007
(18,23)	Km8a	Km10	-0.0002
(18,24)	Km8a	Vmax11	-0.0004
(18,25)	Km8a	Km11	0.0002
(18,26)	Km8a	Vmax12	0.0014
(18,27)	Km8a	Km12	-0.002
(18,28)	Km8a	Kii12	-0.0002
(18,29)	Km8a	k13	-0.0018
(18,30)	Km8a	Vmax14	0.0075
(18,31)	Km8a	Km14	-0.0076
(18,32)	Km8a	Vmax15	-0.0073
(18,33)	Km8a	Km15a	0.0034
(18,34)	Km8a	Km15b	0.0069
(18,35)	Km8a	Vmax16	-0.0001
(18,36)	Km8a	Km16	-0.0001
(18,37)	Km8a	Vmax17	0.006
(18,38)	Km8a	Km17	-0.0012
(18,39)	Km8a	Ka17	0.0004
(18,40)	Km8a	Vmax18	-0.0061
(18,41)	Km8a	Km18	0.0055
(18,42)	Km8a	Vmax19	0.0075
(18,43)	Km8a	Km19	-0.0074
(18,44)	Km8a	Kii19	0.0018
(18,45)	Km8a	Ka19	-0.0023
(18,46)	Km8a	Km20	-0.003
(18,47)	Km8a	Vmax20	0.0051
(18,48)	Km8a	Vmax21	-0.0065
(18,49)	Km8a	Km21	0.0029
(19,20)	Km8b	Vmax9	-0.0014
(19,21)	Km8b	Km9	0.0009
(19,22)	Km8b	Vmax10	-0.0008
(19,23)	Km8b	Km10	-0.0003
(19,24)	Km8b	Vmax11	-0.0005
(19,25)	Km8b	Km11	0.0001
(19,26)	Km8b	Vmax12	0.0013
(19,27)	Km8b	Km12	-0.0021
(19,28)	Km8b	Kii12	-0.0003
(19,29)	Km8b	k13	-0.0019
(19,30)	Km8b	Vmax14	0.0074
(19,31)	Km8b	Km14	-0.0077
(19,32)	Km8b	Vmax15	-0.0074
(19,33)	Km8b	Km15a	0.0033
(19,34)	Km8b	Km15b	0.0068
(19,35)	Km8b	Vmax16	-0.0002
(19,36)	Km8b	Km16	-0.0002
(19,37)	Km8b	Vmax17	0.0059
(19,38)	Km8b	Km17	-0.0013
(19,39)	Km8b	Ka17	0.0003
(19,40)	Km8b	Vmax18	-0.0062
(19,41)	Km8b	Km18	0.0054
(19,42)	Km8b	Vmax19	0.0074
(19,43)	Km8b	Km19	-0.0075
(19,44)	Km8b	Kii19	0.0017
(19,45)	Km8b	Ka19	-0.0024
(19,46)	Km8b	Km20	-0.0031
(19,47)	Km8b	Vmax20	0.005
(19,48)	Km8b	Vmax21	-0.0066
(19,49)	Km8b	Km21	0.0028
(20,21)	Vmax9	Km9	0.0022
(20,22)	Vmax9	Vmax10	0.0005
(20,23)	Vmax9	Km10	0.0011
(20,24)	Vmax9	Vmax11	0.0009
(20,25)	Vmax9	Km11	0.0014
(20,26)	Vmax9	Vmax12	0.0027
(20,27)	Vmax9	Km12	-0.0007
(20,28)	Vmax9	Kii12	0.0011
(20,29)	Vmax9	k13	-0.0006
(20,30)	Vmax9	Vmax14	0.0088
(20,31)	Vmax9	Km14	-0.0063
(20,32)	Vmax9	Vmax15	-0.006
(20,33)	Vmax9	Km15a	0.0047
(20,34)	Vmax9	Km15b	0.0082
(20,35)	Vmax9	Vmax16	0.0012
(20,36)	Vmax9	Km16	0.0012
(20,37)	Vmax9	Vmax17	0.0073
(20,38)	Vmax9	Km17	0.0001
(20,39)	Vmax9	Ka17	0.0017
(20,40)	Vmax9	Vmax18	-0.0048
(20,41)	Vmax9	Km18	0.0067
(20,42)	Vmax9	Vmax19	0.0087
(20,43)	Vmax9	Km19	-0.0061
(20,44)	Vmax9	Kii19	0.0031
(20,45)	Vmax9	Ka19	-0.0011
(20,46)	Vmax9	Km20	-0.0017
(20,47)	Vmax9	Vmax20	0.0064
(20,48)	Vmax9	Vmax21	-0.0052
(20,49)	Vmax9	Km21	0.0041
(21,22)	Km9	Vmax10	-0.0018
(21,23)	Km9	Km10	-0.0014
(21,24)	Km9	Vmax11	-0.0015
(21,25)	Km9	Km11	-0.0009
(21,26)	Km9	Vmax12	0.0003
(21,27)	Km9	Km12	-0.0031
(21,28)	Km9	Kii12	-0.0013
(21,29)	Km9	k13	-0.003
(21,30)	Km9	Vmax14	0.0064
(21,31)	Km9	Km14	-0.0087
(21,32)	Km9	Vmax15	-0.0084
(21,33)	Km9	Km15a	0.0023
(21,34)	Km9	Km15b	0.0058
(21,35)	Km9	Vmax16	-0.0012
(21,36)	Km9	Km16	-0.0012
(21,37)	Km9	Vmax17	0.0049
(21,38)	Km9	Km17	-0.0023
(21,39)	Km9	Ka17	-0.0007
(21,40)	Km9	Vmax18	-0.0072
(21,41)	Km9	Km18	0.0044
(21,42)	Km9	Vmax19	0.0064
(21,43)	Km9	Km19	-0.0085
(21,44)	Km9	Kii19	0.0007
(21,45)	Km9	Ka19	-0.0035
(21,46)	Km9	Km20	-0.0041
(21,47)	Km9	Vmax20	0.004
(21,48)	Km9	Vmax21	-0.0076
(21,49)	Km9	Km21	0.0018
(22,23)	Vmax10	Km10	-0.0008
(22,24)	Vmax10	Vmax11	-0.0003
(22,25)	Vmax10	Km11	0.0002
(22,26)	Vmax10	Vmax12	0.0009
(22,27)	Vmax10	Km12	-0.0014
(22,28)	Vmax10	Kii12	-0.0002
(22,29)	Vmax10	k13	-0.0018
(22,30)	Vmax10	Vmax14	0.0075
(22,31)	Vmax10	Km14	-0.0074
(22,32)	Vmax10	Vmax15	-0.0071
(22,33)	Vmax10	Km15a	0.0035
(22,34)	Vmax10	Km15b	0.0069
(22,35)	Vmax10	Vmax16	0
(22,36)	Vmax10	Km16	0
(22,37)	Vmax10	Vmax17	0.006
(22,38)	Vmax10	Km17	-0.0012
(22,39)	Vmax10	Ka17	0.0004
(22,40)	Vmax10	Vmax18	-0.0059
(22,41)	Vmax10	Km18	0.0054
(22,42)	Vmax10	Vmax19	0.0073
(22,43)	Vmax10	Km19	-0.0071
(22,44)	Vmax10	Kii19	0.0018
(22,45)	Vmax10	Ka19	-0.0022
(22,46)	Vmax10	Km20	-0.0029
(22,47)	Vmax10	Vmax20	0.0051
(22,48)	Vmax10	Vmax21	-0.0063
(22,49)	Vmax10	Km21	0.0029
(23,24)	Km10	Vmax11	-0.0008
(23,25)	Km10	Km11	-0.0002
(23,26)	Km10	Vmax12	0.0016
(23,27)	Km10	Km12	-0.0029
(23,28)	Km10	Kii12	-0.0005
(23,29)	Km10	k13	-0.0023
(23,30)	Km10	Vmax14	0.0072
(23,31)	Km10	Km14	-0.008
(23,32)	Km10	Vmax15	-0.0077
(23,33)	Km10	Km15a	0.0031
(23,34)	Km10	Km15b	0.0066
(23,35)	Km10	Vmax16	-0.0005
(23,36)	Km10	Km16	-0.0005
(23,37)	Km10	Vmax17	0.0057
(23,38)	Km10	Km17	-0.0015
(23,39)	Km10	Ka17	0.0001
(23,40)	Km10	Vmax18	-0.0066
(23,41)	Km10	Km18	0.0052
(23,42)	Km10	Vmax19	0.0073
(23,43)	Km10	Km19	-0.008
(23,44)	Km10	Kii19	0.0015
(23,45)	Km10	Ka19	-0.0028
(23,46)	Km10	Km20	-0.0033
(23,47)	Km10	Vmax20	0.0048
(23,48)	Km10	Vmax21	-0.0069
(23,49)	Km10	Km21	0.0025
(24,25)	Vmax11	Km11	0.0005
(24,26)	Vmax11	Vmax12	0.0018
(24,27)	Vmax11	Km12	-0.0016
(24,28)	Vmax11	Kii12	0.0002
(24,29)	Vmax11	k13	-0.0015
(24,30)	Vmax11	Vmax14	0.0079
(24,31)	Vmax11	Km14	-0.0072
(24,32)	Vmax11	Vmax15	-0.0069
(24,33)	Vmax11	Km15a	0.0038
(24,34)	Vmax11	Km15b	0.0073
(24,35)	Vmax11	Vmax16	0.0003
(24,36)	Vmax11	Km16	0.0003
(24,37)	Vmax11	Vmax17	0.0064
(24,38)	Vmax11	Km17	-0.0008
(24,39)	Vmax11	Ka17	0.0008
(24,40)	Vmax11	Vmax18	-0.0057
(24,41)	Vmax11	Km18	0.0059
(24,42)	Vmax11	Vmax19	0.0079
(24,43)	Vmax11	Km19	-0.007
(24,44)	Vmax11	Kii19	0.0022
(24,45)	Vmax11	Ka19	-0.002
(24,46)	Vmax11	Km20	-0.0026
(24,47)	Vmax11	Vmax20	0.0055
(24,48)	Vmax11	Vmax21	-0.0061
(24,49)	Vmax11	Km21	0.0033
(25,26)	Km11	Vmax12	0.0012
(25,27)	Km11	Km12	-0.0022
(25,28)	Km11	Kii12	-0.0004
(25,29)	Km11	k13	-0.002
(25,30)	Km11	Vmax14	0.0073
(25,31)	Km11	Km14	-0.0077
(25,32)	Km11	Vmax15	-0.0075
(25,33)	Km11	Km15a	0.0033
(25,34)	Km11	Km15b	0.0067
(25,35)	Km11	Vmax16	-0.0003
(25,36)	Km11	Km16	-0.0003
(25,37)	Km11	Vmax17	0.0059
(25,38)	Km11	Km17	-0.0014
(25,39)	Km11	Ka17	0.0002
(25,40)	Km11	Vmax18	-0.0063
(25,41)	Km11	Km18	0.0053
(25,42)	Km11	Vmax19	0.0073
(25,43)	Km11	Km19	-0.0076
(25,44)	Km11	Kii19	0.0016
(25,45)	Km11	Ka19	-0.0025
(25,46)	Km11	Km20	-0.0031
(25,47)	Km11	Vmax20	0.0049
(25,48)	Km11	Vmax21	-0.0067
(25,49)	Km11	Km21	0.0027
(26,27)	Vmax12	Km12	-0.0047
(26,28)	Vmax12	Kii12	-0.0022
(26,29)	Vmax12	k13	-0.004
(26,30)	Vmax12	Vmax14	0.0054
(26,31)	Vmax12	Km14	-0.0097
(26,32)	Vmax12	Vmax15	-0.0095
(26,33)	Vmax12	Km15a	0.0013
(26,34)	Vmax12	Km15b	0.0048
(26,35)	Vmax12	Vmax16	-0.0022
(26,36)	Vmax12	Km16	-0.0022
(26,37)	Vmax12	Vmax17	0.0039
(26,38)	Vmax12	Km17	-0.0033
(26,39)	Vmax12	Ka17	-0.0016
(26,40)	Vmax12	Vmax18	-0.0083
(26,41)	Vmax12	Km18	0.0034
(26,42)	Vmax12	Vmax19	0.0056
(26,43)	Vmax12	Km19	-0.0097
(26,44)	Vmax12	Kii19	-0.0003
(26,45)	Vmax12	Ka19	-0.0046
(26,46)	Vmax12	Km20	-0.005
(26,47)	Vmax12	Vmax20	0.003
(26,48)	Vmax12	Vmax21	-0.0087
(26,49)	Vmax12	Km21	0.0007
(27,28)	Km12	Kii12	0.0012
(27,29)	Km12	k13	-0.0003
(27,30)	Km12	Vmax14	0.009
(27,31)	Km12	Km14	-0.006
(27,32)	Km12	Vmax15	-0.0057
(27,33)	Km12	Km15a	0.005
(27,34)	Km12	Km15b	0.0084
(27,35)	Km12	Vmax16	0.0014
(27,36)	Km12	Km16	0.0014
(27,37)	Km12	Vmax17	0.0075
(27,38)	Km12	Km17	0.0003
(27,39)	Km12	Ka17	0.0019
(27,40)	Km12	Vmax18	-0.0044
(27,41)	Km12	Km18	0.0069
(27,42)	Km12	Vmax19	0.0088
(27,43)	Km12	Km19	-0.0056
(27,44)	Km12	Kii19	0.0033
(27,45)	Km12	Ka19	-0.0007
(27,46)	Km12	Km20	-0.0014
(27,47)	Km12	Vmax20	0.0066
(27,48)	Km12	Vmax21	-0.0049
(27,49)	Km12	Km21	0.0044
(28,29)	Kii12	k13	-0.0017
(28,30)	Kii12	Vmax14	0.0077
(28,31)	Kii12	Km14	-0.0074
(28,32)	Kii12	Vmax15	-0.0071
(28,33)	Kii12	Km15a	0.0036
(28,34)	Kii12	Km15b	0.0071
(28,35)	Kii12	Vmax16	0
(28,36)	Kii12	Km16	0
(28,37)	Kii12	Vmax17	0.0062
(28,38)	Kii12	Km17	-0.001
(28,39)	Kii12	Ka17	0.0006
(28,40)	Kii12	Vmax18	-0.006
(28,41)	Kii12	Km18	0.0056
(28,42)	Kii12	Vmax19	0.0077
(28,43)	Kii12	Km19	-0.0073
(28,44)	Kii12	Kii19	0.002
(28,45)	Kii12	Ka19	-0.0022
(28,46)	Kii12	Km20	-0.0028
(28,47)	Kii12	Vmax20	0.0053
(28,48)	Kii12	Vmax21	-0.0064
(28,49)	Kii12	Km21	0.003
(29,30)	k13	Vmax14	0.0094
(29,31)	k13	Km14	-0.0057
(29,32)	k13	Vmax15	-0.0055
(29,33)	k13	Km15a	0.0053
(29,34)	k13	Km15b	0.0088
(29,35)	k13	Vmax16	0.0017
(29,36)	k13	Km16	0.0017
(29,37)	k13	Vmax17	0.0079
(29,38)	k13	Km17	0.0006
(29,39)	k13	Ka17	0.0022
(29,40)	k13	Vmax18	-0.0042
(29,41)	k13	Km18	0.0073
(29,42)	k13	Vmax19	0.0093
(29,43)	k13	Km19	-0.0055
(29,44)	k13	Kii19	0.0036
(29,45)	k13	Ka19	-0.0005
(29,46)	k13	Km20	-0.0011
(29,47)	k13	Vmax20	0.007
(29,48)	k13	Vmax21	-0.0046
(29,49)	k13	Km21	0.0047
(30,31)	Vmax14	Km14	-0.0158
(30,32)	Vmax14	Vmax15	-0.0155
(30,33)	Vmax14	Km15a	-0.0045
(30,34)	Vmax14	Km15b	-0.001
(30,35)	Vmax14	Vmax16	-0.0082
(30,36)	Vmax14	Km16	-0.0082
(30,37)	Vmax14	Vmax17	-0.002
(30,38)	Vmax14	Km17	-0.0093
(30,39)	Vmax14	Ka17	-0.0077
(30,40)	Vmax14	Vmax18	-0.0141
(30,41)	Vmax14	Km18	-0.0026
(30,42)	Vmax14	Vmax19	-0.0007
(30,43)	Vmax14	Km19	-0.0154
(30,44)	Vmax14	Kii19	-0.0063
(30,45)	Vmax14	Ka19	-0.0104
(30,46)	Vmax14	Km20	-0.011
(30,47)	Vmax14	Vmax20	-0.003
(30,48)	Vmax14	Vmax21	-0.0145
(30,49)	Vmax14	Km21	-0.0052
(31,32)	Km14	Vmax15	0.0006
(31,33)	Km14	Km15a	0.0111
(31,34)	Km14	Km15b	0.0146
(31,35)	Km14	Vmax16	0.0077
(31,36)	Km14	Km16	0.0077
(31,37)	Km14	Vmax17	0.0138
(31,38)	Km14	Km17	0.0066
(31,39)	Km14	Ka17	0.0082
(31,40)	Km14	Vmax18	0.0016
(31,41)	Km14	Km18	0.0133
(31,42)	Km14	Vmax19	0.0153
(31,43)	Km14	Km19	0.0004
(31,44)	Km14	Kii19	0.0096
(31,45)	Km14	Ka19	0.0054
(31,46)	Km14	Km20	0.0048
(31,47)	Km14	Vmax20	0.0129
(31,48)	Km14	Vmax21	0.0013
(31,49)	Km14	Km21	0.0107
(32,33)	Vmax15	Km15a	0.0109
(32,34)	Vmax15	Km15b	0.0143
(32,35)	Vmax15	Vmax16	0.0074
(32,36)	Vmax15	Km16	0.0074
(32,37)	Vmax15	Vmax17	0.0136
(32,38)	Vmax15	Km17	0.0063
(32,39)	Vmax15	Ka17	0.0079
(32,40)	Vmax15	Vmax18	0.0014
(32,41)	Vmax15	Km18	0.013
(32,42)	Vmax15	Vmax19	0.015
(32,43)	Vmax15	Km19	0.0001
(32,44)	Vmax15	Kii19	0.0093
(32,45)	Vmax15	Ka19	0.0051
(32,46)	Vmax15	Km20	0.0045
(32,47)	Vmax15	Vmax20	0.0127
(32,48)	Vmax15	Vmax21	0.001
(32,49)	Vmax15	Km21	0.0104
(33,34)	Km15a	Km15b	0.0034
(33,35)	Km15a	Vmax16	-0.0037
(33,36)	Km15a	Km16	-0.0037
(33,37)	Km15a	Vmax17	0.0024
(33,38)	Km15a	Km17	-0.0048
(33,39)	Km15a	Ka17	-0.0032
(33,40)	Km15a	Vmax18	-0.0097
(33,41)	Km15a	Km18	0.0018
(33,42)	Km15a	Vmax19	0.0038
(33,43)	Km15a	Km19	-0.0109
(33,44)	Km15a	Kii19	-0.0018
(33,45)	Km15a	Ka19	-0.0059
(33,46)	Km15a	Km20	-0.0065
(33,47)	Km15a	Vmax20	0.0015
(33,48)	Km15a	Vmax21	-0.01
(33,49)	Km15a	Km21	-0.0007
(34,35)	Km15b	Vmax16	-0.0075
(34,36)	Km15b	Km16	-0.0075
(34,37)	Km15b	Vmax17	-0.0014
(34,38)	Km15b	Km17	-0.0086
(34,39)	Km15b	Ka17	-0.007
(34,40)	Km15b	Vmax18	-0.0135
(34,41)	Km15b	Km18	-0.002
(34,42)	Km15b	Vmax19	0
(34,43)	Km15b	Km19	-0.0147
(34,44)	Km15b	Kii19	-0.0056
(34,45)	Km15b	Ka19	-0.0098
(34,46)	Km15b	Km20	-0.0104
(34,47)	Km15b	Vmax20	-0.0023
(34,48)	Km15b	Vmax21	-0.0139
(34,49)	Km15b	Km21	-0.0045
(35,36)	Vmax16	Km16	0
(35,37)	Vmax16	Vmax17	0.0061
(35,38)	Vmax16	Km17	-0.0011
(35,39)	Vmax16	Ka17	0.0005
(35,40)	Vmax16	Vmax18	-0.006
(35,41)	Vmax16	Km18	0.0056
(35,42)	Vmax16	Vmax19	0.0076
(35,43)	Vmax16	Km19	-0.0073
(35,44)	Vmax16	Kii19	0.0019
(35,45)	Vmax16	Ka19	-0.0022
(35,46)	Vmax16	Km20	-0.0029
(35,47)	Vmax16	Vmax20	0.0052
(35,48)	Vmax16	Vmax21	-0.0064
(35,49)	Vmax16	Km21	0.003
(36,37)	Km16	Vmax17	0.0061
(36,38)	Km16	Km17	-0.0011
(36,39)	Km16	Ka17	0.0005
(36,40)	Km16	Vmax18	-0.006
(36,41)	Km16	Km18	0.0056
(36,42)	Km16	Vmax19	0.0076
(36,43)	Km16	Km19	-0.0073
(36,44)	Km16	Kii19	0.0019
(36,45)	Km16	Ka19	-0.0022
(36,46)	Km16	Km20	-0.0029
(36,47)	Km16	Vmax20	0.0052
(36,48)	Km16	Vmax21	-0.0064
(36,49)	Km16	Km21	0.003
(37,38)	Vmax17	Km17	-0.0074
(37,39)	Vmax17	Ka17	-0.0058
(37,40)	Vmax17	Vmax18	-0.0123
(37,41)	Vmax17	Km18	-0.0008
(37,42)	Vmax17	Vmax19	0.0012
(37,43)	Vmax17	Km19	-0.0136
(37,44)	Vmax17	Kii19	-0.0045
(37,45)	Vmax17	Ka19	-0.0086
(37,46)	Vmax17	Km20	-0.0093
(37,47)	Vmax17	Vmax20	-0.0012
(37,48)	Vmax17	Vmax21	-0.0126
(37,49)	Vmax17	Km21	-0.0033
(38,39)	Km17	Ka17	0.0016
(38,40)	Km17	Vmax18	-0.0049
(38,41)	Km17	Km18	0.0067
(38,42)	Km17	Vmax19	0.0088
(38,43)	Km17	Km19	-0.0062
(38,44)	Km17	Kii19	0.003
(38,45)	Km17	Ka19	-0.0012
(38,46)	Km17	Km20	-0.0017
(38,47)	Km17	Vmax20	0.0064
(38,48)	Km17	Vmax21	-0.0054
(38,49)	Km17	Km21	0.0041
(39,40)	Ka17	Vmax18	-0.0067
(39,41)	Ka17	Km18	0.005
(39,42)	Ka17	Vmax19	0.0071
(39,43)	Ka17	Km19	-0.008
(39,44)	Ka17	Kii19	0.0013
(39,45)	Ka17	Ka19	-0.0029
(39,46)	Ka17	Km20	-0.0035
(39,47)	Ka17	Vmax20	0.0047
(39,48)	Ka17	Vmax21	-0.007
(39,49)	Ka17	Km21	0.0024
(40,41)	Vmax18	Km18	0.0119
(40,42)	Vmax18	Vmax19	0.0138
(40,43)	Vmax18	Km19	-0.0009
(40,44)	Vmax18	Kii19	0.0082
(40,45)	Vmax18	Ka19	0.0041
(40,46)	Vmax18	Km20	0.0034
(40,47)	Vmax18	Vmax20	0.0115
(40,48)	Vmax18	Vmax21	-0.0001
(40,49)	Vmax18	Km21	0.0093
(41,42)	Km18	Vmax19	0.0018
(41,43)	Km18	Km19	-0.0132
(41,44)	Km18	Kii19	-0.004
(41,45)	Km18	Ka19	-0.0082
(41,46)	Km18	Km20	-0.0087
(41,47)	Km18	Vmax20	-0.0006
(41,48)	Km18	Vmax21	-0.0122
(41,49)	Km18	Km21	-0.0029
(42,43)	Vmax19	Km19	-0.0157
(42,44)	Vmax19	Kii19	-0.0063
(42,45)	Vmax19	Ka19	-0.0106
(42,46)	Vmax19	Km20	-0.011
(42,47)	Vmax19	Vmax20	-0.003
(42,48)	Vmax19	Vmax21	-0.0146
(42,49)	Vmax19	Km21	-0.0053
(43,44)	Km19	Kii19	0.0093
(43,45)	Km19	Ka19	0.0053
(43,46)	Km19	Km20	0.0045
(43,47)	Km19	Vmax20	0.0126
(43,48)	Km19	Vmax21	0.001
(43,49)	Km19	Km21	0.0104
(44,45)	Kii19	Ka19	-0.0044
(44,46)	Kii19	Km20	-0.0049
(44,47)	Kii19	Vmax20	0.0031
(44,48)	Kii19	Vmax21	-0.0085
(44,49)	Kii19	Km21	0.0009
(45,46)	Ka19	Km20	-0.0006
(45,47)	Ka19	Vmax20	0.0075
(45,48)	Ka19	Vmax21	-0.0042
(45,49)	Ka19	Km21	0.0052
(46,47)	Km20	Vmax20	0.0083
(46,48)	Km20	Vmax21	-0.0033
(46,49)	Km20	Km21	0.0059
(47,48)	Vmax20	Vmax21	-0.0118
(47,49)	Vmax20	Km21	-0.0025
(48,49)	Vmax21	Km21	0.0097
(1,50)	Vmax1	Ka20	-0.0087
(2,50)	Km1	Ka20	0.0057
(3,50)	Kis1	Ka20	-0.0028
(4,50)	Kii1	Ka20	-0.0004
(5,50)	Vmax2	Ka20	-0.0002
(6,50)	Km2	Ka20	0.0004
(7,50)	Vmax3	Ka20	-0.0002
(8,50)	Km3	Ka20	0.0004
(9,50)	Vmax4	Ka20	0.0001
(10,50)	Km4	Ka20	0.0001
(11,50)	Vmax5	Ka20	0.0001
(12,50)	Km5	Ka20	0.0001
(13,50)	Vmax6	Ka20	0.0001
(14,50)	Km6	Ka20	0.0001
(15,50)	Vmax7	Ka20	-0.0053
(16,50)	Km7	Ka20	0.0034
(17,50)	Vmax8	Ka20	0.0003
(18,50)	Km8a	Ka20	0
(19,50)	Km8b	Ka20	-0.0001
(20,50)	Vmax9	Ka20	0.0013
(21,50)	Km9	Ka20	-0.0011
(22,50)	Vmax10	Ka20	0
(23,50)	Km10	Ka20	-0.0003
(24,50)	Vmax11	Ka20	0.0004
(25,50)	Km11	Ka20	-0.0002
(26,50)	Vmax12	Ka20	-0.0021
(27,50)	Km12	Ka20	0.0015
(28,50)	Kii12	Ka20	0.0002
(29,50)	k13	Ka20	0.0019
(30,50)	Vmax14	Ka20	-0.0081
(31,50)	Km14	Ka20	0.0078
(32,50)	Vmax15	Ka20	0.0075
(33,50)	Km15a	Ka20	-0.0036
(34,50)	Km15b	Ka20	-0.0074
(35,50)	Vmax16	Ka20	0.0001
(36,50)	Km16	Ka20	0.0001
(37,50)	Vmax17	Ka20	-0.0062
(38,50)	Km17	Ka20	0.0013
(39,50)	Ka17	Ka20	-0.0003
(40,50)	Vmax18	Ka20	0.0064
(41,50)	Km18	Ka20	-0.0057
(42,50)	Vmax19	Ka20	-0.008
(43,50)	Km19	Ka20	0.0075
(44,50)	Kii19	Ka20	-0.0019
(45,50)	Ka19	Ka20	0.0023
(46,50)	Km20	Ka20	0.0031
(47,50)	Vmax20	Ka20	-0.0053
(48,50)	Vmax21	Ka20	0.0069
(49,50)	Km21	Ka20	-0.0031
