# Supplementary material for: An improved kinetic model for the acetone-butanol-ethanol pathway of Clostridium acetobutylicum and model-based perturbation analysis
Source: BMC Syst Biol. 2011 Jun 20;5(Suppl 1):S12. doi: 10.1186/1752-0509-5-S1-S12 (PMC3121112; doi:10.1186/1752-0509-5-S1-S12)
Supplement: Additional file 7 — The values of kinetic parameters There are 50 parameters in our kinetic model. The dataset is organized as a table in the format of *.xls (Excel worksheet). The first column contains the indexes of reactions, the second column contains the parameters involved in each reaction, and the third column contains the parameter values. [file 1752-0509-5-S1-S12-S7.xls]

## Sheet: Sheet1
Additional file 7
Reaction	Parameter	Parameter value
R1		3.2*
		46.0*
		55.6*
		67.5*
R2		40.0*
		10.0*
R3		120*
		26.5*
R4		7.50*
		177*
R5		9.70*
		500*
R6		180*
		1.50*
R7		0.30*
		50.0*
R8		19.0*
		40.0*
		70.0*
R9		26.5*
		51.0*
R10		20.0*
		1.00*
R11		7.45*
		30.0*
R12		8.10*
		1.10*
		23.0*
R13		0.017*
R14		10.0*
		5.20*
R15		80.0*
		15.0*
		50.0*
R16		12.0*
		10.0*
R17		35.0*
		4.90*
		2.20*
R18		100*
		6.10*
R19		3.15*
		5.00*
		2.20*
		67.5*
R20		16.31**
		6.10**
		2.20**
R21		8.29**
		4.90**
* Referenced from the experiment by Shinto et al., 2007
** Estimated by Genetic Algorithm
a Metric units: Vmax, h-1; Km, mM
